# Supplementary material for: Visual Omics: a web-based platform for omics data analysis and visualization with rich graph-tuning capabilities
Source: Bioinformatics. 2022 Dec 2;39(1):btac777. doi: 10.1093/bioinformatics/btac777 (PMC9825776; doi:10.1093/bioinformatics/btac777)
Supplement: btac777_Supplementary_Data [file btac777_supplementary_data.zip]

Archive with 6 entries (6 files):
- Table S1.xls
- Table S2.xls
- Table S3.xls
- Table S4.xls
- Table S5.xls
- Fig.1.tif
