# Supplementary material for: Visual Omics: a web-based platform for omics data analysis and visualization with rich graph-tuning capabilities
Source: Bioinformatics. 2022 Dec 2;39(1):btac777. doi: 10.1093/bioinformatics/btac777 (PMC9825776; doi:10.1093/bioinformatics/btac777)
Supplement: btac777_Supplementary_Data [file btac777_supplementary_data.zip › Table S1.xls]

## Sheet: Sheet1
Table S1. Detailed function-dependent toolkits
Function	Subfunction	Dependency toolkit/function
differential expression analysis	main ananlysis	DESeq2
	computational acceleration	BiocParallel
	volcano plots	ggplot2
	heat maps	ggplot2，ggtree，aplot
	samples pca	DESeq2:plotPCA
enrichment analysis	main ananlysis	clusterProfiler
	have a reference genome kegg id mapping	AnnotationHub，org.Dr.eg.db，org.Hs.eg.db，org.Mm.eg，org.Rn.eg.db，org.Dm.eg.db，org.Ce.eg.db，org.At.tair.db，org.Sc.sgd.db，org.Gg.eg.db，org.Pt.eg.db，org.Ss.eg.db
	visualize with -log10(Pvalue), and go enrichment classification display parameter	ggplot2
protein domain prediction	main ananlysis	pfam_scan.pl
	visualization	drawProteins
protein-protein interaction analysis	main ananlysis	stringDB,tidyverse,clusterProfiler,org.Dr.eg.db，org.Hs.eg.db，org.Mm.eg，org.Rn.eg.db，org.Dm.eg.db，org.Ce.eg.db，org.At.tair.db，org.Sc.sgd.db，org.Gg.eg.db，org.Pt.eg.db，org.Ss.eg.db
	visualization	ggraph,igraph
Oridnations (PCA/PCoA plots)	pcoa data processing	vegan，ape
	visualization（Confidence ellipse）	ggplot2（stat_ellipse())
bar plots	significance tests and markers	ggsignif
	error bars, basic plot	ggplot2
box plots	significance tests and markers	ggsignif
	marked point, basic plot	ggpubr
heat maps	ggplot2:heatmap:visualization	ggplot2,ggtree,aplot
	ggplot2:heatmap:analysis	reshape2,scales
	pheatmap:heatmap	pheatmap,ggplotify
set interaction diagrams	visualization	ggvenn, UpSetR
volcano plots	visualization	ggplot2
bubble charts	visualization	ggplot2,viridis
sophisticated adjustable charts	json data parsing	rjson
	additional themes	ggthemes
	mainly dependent toolkit	ggplot2
	Additional color palettes	wesanderson
