# Supplementary material for: Visual Omics: a web-based platform for omics data analysis and visualization with rich graph-tuning capabilities
Source: Bioinformatics. 2022 Dec 2;39(1):btac777. doi: 10.1093/bioinformatics/btac777 (PMC9825776; doi:10.1093/bioinformatics/btac777)
Supplement: btac777_Supplementary_Data [file btac777_supplementary_data.zip › Table S2.xls]

## Sheet: Sheet1
Table S2. Main cited tools and their references
R packages	citation
ggplot2	Wickham H. (2016) ggplot2: Elegant Graphics for Data Analysis. Springer, Switzerland.
rjson	Alex Couture-Beil. (2022) rjson: JSON for R. https://CRAN.R-project.org/package=rjson (31 may 2022, date last accessed).
drawProteins	Paul Brennan. (2018) drawProteins: a Bioconductor/R package for reproducible and programmatic generation of protein schematics. F1000research, 7:1105
AnnotationHub	Morgan M. (2017) AnnotationHub: Client to access AnnotationHub resources. R package version 2.10.1. doi: 10.18129/B9.bioc.AnnotationHub.
org.Dr.eg.db	Marc Carlson. (2021) org.Dr.eg.db: Genome wide annotation for Zebrafish. R package version 3.14.0.
org.Hs.eg.db	Marc Carlson. (2021) org.Hs.eg.db: Genome wide annotation for Human. R package version 3.14.0.
org.Mm.eg.db	Marc Carlson. (2021) org.Mm.eg.db: Genome wide annotation for Mouse. R package version 3.14.0.
org.Rn.eg.db	Marc Carlson. (2021) org.Rn.eg.db: Genome wide annotation for Rat. R package version 3.14.0.
org.Dm.eg.db	Marc Carlson. (2021) org.Dm.eg.db: Genome wide annotation for Fly. R package version 3.14.0.
org.Ce.eg.db	Marc Carlson. (2021) org.Ce.eg.db: Genome wide annotation for Worm. R package version 3.14.0.
org.At.tair.db	Marc Carlson. (2021) org.At.tair.db: Genome wide annotation for Arabidopsis. R package version 3.14.0.
org.Sc.sgd.db	Marc Carlson. (2021) org.Sc.sgd.db: Genome wide annotation for Yeast. R package version 3.14.0.
org.Gg.eg.db	Marc Carlson. (2021) org.Gg.eg.db: Genome wide annotation for Chicken. R package version 3.14.0.
org.Pt.eg.db	Marc Carlson. (2021) org.Pt.eg.db: Genome wide annotation for Chimp. R package version 3.14.0.
org.Ss.eg.db	Marc Carlson. (2021) org.Ss.eg.db: Genome wide annotation for Pig. R package version 3.14.0.
org.Mmu.eg.db	Marc Carlson. (2021) org.Ss.eg.db: Genome wide annotation for Pig. R package version 3.14.0.
clusterProfiler	T Wu.et al. (2021) clusterProfiler 4.0: A universal enrichment tool for interpreting omics data.The Innovation,2,100141.
tidyverse	Wickham H. et al. (2019) Welcome to the Tidyverse. J. Open Source Softw., 4, 1686,doi:10.21105/joss.01686.
STRINGdb	Szklarczyk D. et al. (2021) The STRING database in 2021: customizable protein-protein networks, and functional characterization of user-uploaded gene/measurement sets. Nucleic Acids Res., 49, D605–D612.
igraph	Csardi G., Nepusz T. (2006) The igraph software package for complex network research.InterJournal Complex Systems, 1695.
ggraph	Pedersen T.L. (2021) ggraph: An Implementation of Grammar of Graphics for Graphs and Networks. R package version 2.0.5. https://github.com/thomasp85/ggraph (31 May 2022,date last accessed).
pheatmap	Kolde R. (2019) Pheatmap: pretty heatmaps. R package version 1.0.12.https://CRAN.R-project.org/package=pheatmap
DESeq2	Love M.I. et al. (2014) Moderated estimation of fold change and dispersion for RNA-seq data with DESeq2. Genome Biol., 15, 550.
BiocParallel	Morgan M. et al. (2021) BiocParallel: Bioconductor Facilities for Parallel Evaluation Bioconductor Version: Release (3.14). https://bioconductor.org/packages/BiocParallel/.
ggplotify	Guangchuang Yu. (2021) ggplotify: Convert Plot to 'grob' or 'ggplot'Object. R package version 0.1.0. https://CRAN.R-project.org/package=ggplotify
reshape2	Wickham H. Reshaping data with the reshape package, J. Stat. Softw., 2007, vol. 21 (pg. 1-20)
ggtree	Yu G. (2020) Using ggtree to visualize data on tree-like structures. Curr. Protoc. Bioinf., 69, e96.
scales	Hadley Wickham and Dana Seidel. (2022) scales: Scale Functions for Visualization. R package version 1.2.0.https://CRAN.R-project.org/package=scales
aplot	Guangchuang Yu. (2022) aplot: Decorate a 'ggplot' with Associated Information. R package version 0.1.4.https://CRAN.R-project.org/package=aplot
ggthemes	Jeffrey B. Arnold. (2021) ggthemes: Extra Themes, Scales and Geoms for 'ggplot2'.R package version 4.2.4.https://CRAN.R-project.org/package=ggthemes
wesanderson	Karthik Ram and Hadley Wickham.(2018) wesanderson: A Wes Anderson Palette Generator. R package version 0.3.6. https://CRAN.R-project.org/package=wesanderson
ggsignif	Ahlmann-Eltze, C., & Patil, I. (2021) ggsignif: R Package for Displaying Significance Brackets for 'ggplot2'.PsyArxiv.doi:10.31234/osf.io/7awm6
ggpubr	Alboukadel Kassambara. (2020) ggpubr: 'ggplot2' Based Publication Ready Plots.R package version 0.4.0. https://CRAN.R-project.org/package=ggpubr
vegan	Oksanen J, et al.(2011) vegan: Community Ecology Package, R package Version 2.6-2,https://CRAN.R-project.org/package=vegan
ape	Paradis E. & Schliep K.(2019) ape 5.0: an environment for modern phylogenetics and evolutionary analyses in R. Bioinformatics,35,526-528.
viridis	Garnier S. et al. (2018) viridis: Default Color Maps from “matplotlib”. R Package Version 05, https://cran.r-project.org/web/packages/viridis/.
ggvenn	Linlin Yan.(2021) ggvenn: Draw Venn Diagram by 'ggplot2'. R package version 0.1.9. https://CRAN.R-project.org/package=ggvenn
UpSetR	Conway J.R. et al. (2017) UpSetR: an R package for the visualization of intersecting sets and their properties. Bioinformatics, 33, 2938–2940.
