# Supplementary material for: Visual Omics: a web-based platform for omics data analysis and visualization with rich graph-tuning capabilities
Source: Bioinformatics. 2022 Dec 2;39(1):btac777. doi: 10.1093/bioinformatics/btac777 (PMC9825776; doi:10.1093/bioinformatics/btac777)
Supplement: btac777_Supplementary_Data [file btac777_supplementary_data.zip › Table S3.xls]

## Sheet: Sheet1
Table S3. The parameter statistics of each analysis process
Function	The main parameters of the analysis process
differential expression analysis	filter low-expressed genes
	difference parameter determination (p-value, log2FoldChange)
	analysis results heat maps display categories ( up/down/all , top x numbers genes show ordered by p value)
	data transform (scale, rescale, log10)
	hclust on sample and gene ( row/col/both, distance, method)
	heat maps add grouping information
enrichment analysis	background annotation file of the gene
	the type of data the uploaded file contains (NCBI/Ensembl/Gene symbol)
	analysis type (GO/KEGG)
	filter biological pathways( pvalue, pvalue check methods)
	reference genome annotation (human, mouse, rat, zebrafish, rhesus, fly, worm, arabidopsis, yest, chicken, chimp, pig)
	go enrichment classification display ( ontology )
	transform the y-axis data (-log10, p value, p adjust value)
protein domain prediction	fasta file
protein-protein interaction analysis	the type of data the uploaded file contains (NCBI/Ensembl/Gene symbol)
	reference genome annotation (human, mouse, rat, zebrafish, rhesus, fly, worm, arabidopsis, yest, chicken, chimp, pig)
	score threshold
	remove free interactions
	layout, edge style, edge colour, node colour, node alpha, node text, degree limit, repel, degree size
Oridnations (PCA/PCoA plots)	standardization settings
	ordinations specific methods (pca, pcoa)
	pcoa distance settings
	confidence ellipse (type of ellipse,p value)
bar plots	bar type (single, multiple groups)
	group mapping colour
	add err bar
	significance markers ( all/compare first/designated group)
	markers settings ( the p-value is replaced by an asterisk, statistical method, the interval between different sets of different labels, line size,textsize)
box plots	box type (single, multiple groups)
	group mapping colour
	show data points
	significance markers ( all/compare first/designated group)
	markers settings ( the p-value is replaced by an asterisk, statistical method, the interval between different sets of different labels, line size,textsize)
heat maps	choose different plot methods ( ggplot2, pheatmap)
	add sample group
	data transform
	hclust on sample and gene ( row/col/both, distance, method)
	pheapmap style(show group legend, show number, picture title, text angle, textSize)
set interaction diagrams	Venn diagrams style(show elements, elements sep, show percentage, persentage text digits, garden edge color, alpha,size, linetype, set name color, size, text color, size)
	UpSet plot style (mb.ratio, order by, number angles, point size, line size, x axis title, y axis title, height, width, DPI)
volcano plots	use newly specified parameters to determine up-down categories
	p-value, log2FoldChange
bubble charts	x-axis data column name/type (continuous or discrete)
	y-axis data column name/type (continuous or discrete)
	the final rendered point-sized column
	the column finally rendered as point color/type (continuous or discrete)
only some of the main analysis parameters are included, see for details (http://bioinfo.ihb.ac.cn/visomics). Including some picture styles is mainly because these styles cannot be updated overly, and placing them in the picture adjustment part will cause adjustment
