# Supplementary material for: Visual Omics: a web-based platform for omics data analysis and visualization with rich graph-tuning capabilities
Source: Bioinformatics. 2022 Dec 2;39(1):btac777. doi: 10.1093/bioinformatics/btac777 (PMC9825776; doi:10.1093/bioinformatics/btac777)
Supplement: btac777_Supplementary_Data [file btac777_supplementary_data.zip › Table S4.xls]

## Sheet: Sheet1
Table S4. Fine tuning parameters
Classification	Elements/Functions	Specific parameters
Common elements	theme	12 themes（grey,classic,bw,linedraw,light,dark,minimal,void,tufte,solarized,excel,hc）
	plot.background	fill,colour,size
	plot.margin	top,right,bottom,left,unit(pt,inches,cm,mm)
	aspect.ratio	number
	plot.title	family,fontface,colour,size,hjust,vjust,x/y angle，blank
	plot.tag	family,fontface,colour,size,hjust,vjust,x/y angle,blank
	plot.caption	family,fontface,colour,size,hjust,vjust,x/y angle,blank
	legend.title	family,fontface,colour,size,hjust,vjust,x/y angle,blank
	axis.title.x	family,fontface,colour,size,hjust,vjust,x/y angle,blank
	axis.title.y	family,fontface,colour,size,hjust,vjust,x/y angle,blank
	geom_point_size	number
	axis.line.x	colour,linetype,size,blank
	axis.text.x	family,fontface,colour,size,hjust,vjust,x/y angle,blank
	axis.text.y	family,fontface,colour,size,hjust,vjust,x/y angle,blank
	axis.line.y	colour,linetype,size,blank
	axis.text.x	family,fontface,colour,size,hjust,vjust,x/y angle,blank
	axis.text.y	family,fontface,colour,size,hjust,vjust,x/y angle,blank
	axis.ticks.x	colour,linetype,size,blank
	axis.ticks.y	colour,linetype,size,blank
	axis.ticks.length.x	number,units
	axis.ticks.length.y	number,units
	legend.position	right,left,top,bottom,blank/number
	legend.direction	vertical,horizontal
	legend.jusitification	number
	legend.background	fill,colour,size/blank
	legend.key.background	fill,colour,size/blank
	legned.key.size	number,units
	legend.key.height	number,units
	legend.key.width	number,units
	legend.margin	top,right,bottom,left,unit(pt,inches,cm,mm)
	legend.text	family,fontface,colour,size,hjust,vjust,x/y angle,blank
	legend.title.align	number
	panel.background	fill,colour,size/blank
	panel.border	fill,colour,size/blank
	panel.grid.major.x	colour,linetype,size,blank
	panel.grid.major.y	colour,linetype,size,blank
	panel.grid.minor.x	colour,linetype,size,blank
	panel.grid.minor.y	colour,linetype,size,blank
Elements Summary	38	182
Functions	ggsave	height,width,dpi,fomart(pdf,jpg,svg,tiff,bmp)
	labs	title,subtitle,caption,tag,x,y,legend
	scale_fill_gradient	low,hight
	scale_colour_gradient	low,height
	scale_fill_hue	h,c,l
	scale_colour_brewer	Set1,Dark2
	scale_fill_manual	multiple,colour split by ','
	scale_fill_brewer	Set2,Pastel2,Pasrel1,Accent
	scale_colour_hue	h,c,l
	scale_color_manual	multiple,colour split by ','
	scale_x_continuous	breaks,labels,expand,position,data processing(log,log10,log2,1/x,sqrt,reverse,logit,e^x)
	scale_y_continuous	breaks,labels,expand,position,data processing(log,log10,log2,1/x,sqrt,reverse,logit,e^x)
	scale_x_discrete	breaks,labels,expand,position
	scale_y_discrete	breaks,labels,expand,position
	annotate	text,x(position),y(position),size,hjust,vjust,colour,family
	geom_text	family,fontface,hjust,vjust,size,nudge_y,nudge_x
	coord_cartesian	xlim,ylim
	coord_flip	T/F
	coord_fixed	T/F
	geom_signif	comparisons,annotations,asterisk,method,interval between labels,y position,line size,textsize
	scale-size	min-size,max-size
	mannul size	size
Functions Summmary	22	78
All Summary	60	260
