# Supplementary material for: Visual Omics: a web-based platform for omics data analysis and visualization with rich graph-tuning capabilities
Source: Bioinformatics. 2022 Dec 2;39(1):btac777. doi: 10.1093/bioinformatics/btac777 (PMC9825776; doi:10.1093/bioinformatics/btac777)
Supplement: btac777_Supplementary_Data [file btac777_supplementary_data.zip › Table S5.xls]

## Sheet: Sheet1
Table S5. Visual Omics compared to other software
Function	Sub Function	esquisse	NASQAR	Gosling	ImageGP	DAVID	OmicsNet 2.0	PaintOmics	Visual Omics
Analysis	Omics analysis		√		√	√	√	√	√
	Independently plot or analysis (involved in omics analysis)				√				√
Visualization	Image style parameters	√	√	√	√		√	√	√
	Comprehensive and many style parameters	++	+	++	++	-	+	+	+++
	Analysis or initial ploting and style adjustments run independently	√	√	√			√	√	√
	Multi-directional image modification								√
	Reworked style modification								√
"-": Most visualizations have no style parameters, "+": There are few style parameters for the visualization, "++": There are many style parameters in visualization, but they are not comprehensive enough, and the degree of freedom of parameters is not high, "+++": Visual style parameters are comprehensive and high degree of freedom.
